# Supplementary material for: Parasitic plants have increased rates of molecular evolution across all three genomes
Source: BMC Evol Biol. 2013 Jun 19;13:126. doi: 10.1186/1471-2148-13-126 (PMC3694452; doi:10.1186/1471-2148-13-126)
Supplement: Additional file 1: Table S1 — Nuclear comparisons. Details of comparisons between parasitic plants and their nonparasitic relatives. For each comparison (Comp.), we list the parasitic species and non-parasitic species included, with the GenBank accession numbers for sequences used in this analysis. We also list the parasitic mode for the parasitic species, whether Holoparasitic (Holo, for nonautotrophic species) or Hemiparasitic (Hemi, for species capable of photosynthesis). Note that some taxa include sequences from congeneric species. [file 1471-2148-13-126-S1.xlsx]

## Sheet: Sheet1
Comp.	Parasites	Mode	Species	18S (rrn18)	26S (rrn26)	Non-Parasites	Species	18S (rrn18)	26S (rrn26)
1	Apodanthaceae	Holo	Pilostyles berteroi	HM592263		Malvaceae	Gossypium hirsutum	L24145
		Holo	Pilostyles haussknechtii	HM592265			Hibiscus rosa-sinensis	FJ665614
		Holo	Pilostyles thurberi	HM592266			Theobroma cacao	AF207040	JQ228372
		Holo	Pilostyles hamiltonii	HM592264.1			Pavonia spinifex	AY739080
2	Cytinaceae	Holo	Bdallophytum americanum	AY739089		Thymelaeaceae	Aquilaria beccariana	EF116225
		Holo	Cytinus ruber	L24085			Thymelaea hirsuta	AF207041	AF479234
3	Rafflesiaceae	Holo	Rafflesia keithii	AY739084	EF135615	Passifloraceae	Malesherbia linearifolia	AF206957	DQ123011
		Holo	Rafflesia pricei	AY739083			Turnera ulmifolia	U42817	DQ123012
		Holo	Rhizanthes lowii	FJ669712			Passiflora edulis		DQ122982
		Holo	Sapria himalayana	AY739086	EF135617		Mitostemma glaziovii/brevifilis	AB536677	DQ123009
4	Cynomoriaceae	Holo	Cynomorium coccineum	AY957442	AY957452	Hamamelidacea	Hamamelis virginiana	AF094551	AF036495
5	Krameriaceae	Hemi	Krameria ixine	AF206948	AF479116	Zygophyllaceae	Larrea tridentata	AY929372	AY935818
6	Mitrastemonaceae	Holo	Mitrastemon yamamotoi	AY739090		Ericaceae	Vaccinium macrocarpon	AF419808
7	Boraginaceae	Holo	Pholisma arenarium	U59935		Boraginaceae	Borago officinalis	AF107580	AF479179
8	Orobanchaceae	Holo	Boschniakia rossica	U59951		Plantaginaceae	Antirrhinum majus	AJ236047	AY423077
		Holo	Conopholis alpina	AF039068			Callitriche heterophylla	AF107582
		Holo	Orobanche fasciculata	U59961			Digitalis purpurea	AF193940
		Hemi	Pedicularis racemosa	U59959			Linaria vulgaris	U38315
9	Convolvulaceae	Holo	Cuscuta gronovii	L24747	EU883530	Convolvulaceae	Ipomoea batatas	HM053484	JQ924474
10	Lauraceae	Hemi	Cassytha filiformis		AF262006	Lauraceae	Cinnamomum camphora	AF206888	DQ008625
		Hemi	Cassytha pubescens		AF262007		Cinnamomum sp. Zhou 200450	DQ490921	AF270473
11	Hydnoraceae	Holo	Hydnora africana	L25681	AF503353	Aristolochiaceae	Asarum canadense	L24043	DQ008643
		Holo	Prosopanche americana	L24047	AF503355		Saruma henryi	AF207013	DQ008644
12	Olacaceae	Holo	Arceuthobium verticilliflorum	L24042	EF464470	Erythropalaceae	Heisteria concinna	L24146	DQ790230
	Olacaceae	Hemi	Olax emirnensis	DQ790119	DQ790214		Heisteria parvifolia		DQ790232
	Olacaceae	Holo	Ptychopetalum petiolatum	DQ790121	DQ790215		Maburea trinervis		DQ790234
	Santalaceae	Hemi	Santalum album	L24416	AY957453	Strombosiaceae	Strombosia pustulata	DQ790124	DQ790227
	Schoepfiaceae	Hemi	Schoepfia schreberi	AF207017	AF389261		Scorodocarpus borneensis	U59934	DQ790228
