# Supplementary material for: Parasitic plants have increased rates of molecular evolution across all three genomes
Source: BMC Evol Biol. 2013 Jun 19;13:126. doi: 10.1186/1471-2148-13-126 (PMC3694452; doi:10.1186/1471-2148-13-126)
Supplement: Additional file 2: Table S2 — Mitochondrial comparisons. Details of comparisons between parasitic plants and their nonparasitic relatives. For each comparison (Comp.), we list the parasitic species and non-parasitic species included, with the GenBank accession numbers for sequences used in this analysis. We also list the parasitic mode for the parasitic species, whether Holoparasitic (Holo, for nonautotrophic species) or Hemiparasitic (Hemi, for species capable of photosynthesis). Note that some taxa include sequences from congeneric species. [file 1471-2148-13-126-S2.xlsx]

## Sheet: Sheet1
Comp.	Parasites	Mode	Species	atp1	coxI	matR	nad1	Non-Parasites	Species	atp1	coxI	matR	nad1
1	Apodanthaceae	Holo	Apodanthes caseariae	AY739071		AY739002		Malvaceae	Hibiscus rosa-sinensis	AY818935		DQ110343
		Holo	Pilostyles hamiltonii			EU512429	EU544938		Pavonia spinifex	AY739067		AY739015
		Holo	Pilostyles thurberi	AY739073	EU281092	AY739003			Theobroma cacao			DQ110362	AJ428874
2	Cytinaceae	Holo	Bdallophyton americanum	AY739070		AY739012		Thymelaeaceae	Aquilaria sinensis			AF520171
		Holo	Cytinus ruber	AY739069	EU281022	AY739013			Thymelaea hirsuta	GU351129		GU351317
3	Rafflesiaceae	Holo	Rafflesia keithii			AY453074	EU882332	Euphorbiaceae	Codiaeum variegatum/peltatum		EU069551	AY674495	AY674670
		Holo	Rafflesia micropylora			EU882316	EU882335		Croton alabamensis	EU280965	EU281037	AY674498	AY674675
		Holo	Rafflesia pricei	EU280948	EU281020	AY739008	EU882331		Euphorbia millii	DQ401317	AJ223418	EU281105	JN249844
		Holo	Rafflesia tuan-mudae	AY739074		FJ670388	EU882337		Omphalea diandra			FJ670367	AY674740
		Holo	Rhizanthes infanticida	EU280947		AY739010	EU882339		Ricinis communis	NC_015141		AY674560	NC_015141
		Holo	Rhizanthes lowii	AY739079	EU281019	FJ670389	EU882338	Passifloraceae	Passiflora suberosa/edulis	DQ401315		AF520188	DQ123238
		Holo	Sapria himalayana	AY739076		AY739006	AY674768		Malesherbia linearifolia			AY674536	AY674731
		Holo	Sapria ram	AY739078		AY739005			Turnera ulmifolia			AY674569	AY674782
4	Cynomoriaceae	Holo	Cynomorium coccineum	EU280951	EU281023	AY957446		Peridiscaceae	Peridiscus lucidus	EF370702		AY674550	AY674748
5	Krameriaceae	Hemi	Krameria lanceolata	EU280979	EU281052	GU351239	AY674721	Zygophylaceae	Kallstroemia parviflora	EU280971	EU281043	AY453122
6	Mitrastemonaceae	Holo	Mitrastema yamamotoi	EU280949	EU281021	AY739011		Ericaceae	Vaccinium arboreum	EU280953	EU281025	AF421035	DQ110292
7	Boraginaceae	Holo	Lennoa madreporoides	EU281006	EU281080	EU281126		Boraginaceae	Borago officinalis	EU280958	EU281029	HQ384791
		Holo	Pholisma arenarium	EU281008	EU281083	EU281128			Ehretia anacua	GU351014	AJ247606	GU351204
8	Orobanchaceae	Hemi	Bartsia inaequalis	AY741832				Plantaginaceae	Aragoa abietina	HQ593801	EU069508	HQ593743
		Holo	Orobanche fasciculata	AY741831					Digitalis purpurea	AY741841	AJ223415	HQ593744
		Hemi	Lamourouxia viscosa	AY741830					Globularia punctata	AY741842	EU156494
9	Convolvulaceae	Holo	Cuscuta campestris	AY940733				Convolvulaceae	Convolvulus assyricus	AY596678		HQ593758
		Holo	Cuscuta europaea	AY596701		HQ593759			Ipomoea alba			EU281111
		Holo	Cuscuta gronovii			HQ593761			Ipomoea sp.	AY596672	EU156517	GU351235
		Holo	Cuscuta japonica	AY596702	EU281077	EU281124			Ipomoea coccinea	HQ385216
		Holo	Cuscuta sandwichiana	AY741820		HQ593760			Ipomoea pes-tigridis	AY596675
10	Lauraceae	Hemi	Cassytha filiformis	EU281002	EU281076	EU281123		Lauraceae	Cinnamomum camphora/verum	AF197681	AY009440	AF197797
11	Hydnoraceae	Holo	Hydnora africana	EU281005	EU281079	AF503358		Aristolochiaceae	Asarum canadense	AF197671	AY009432	AF197751
		Holo	Prosopanche americana	AF503357	EU281082	AF503359			Saruma henryi	AF197672		AF197752
12	Balanophoraceae	Holo	Mystropetalon thomii			AY957449		Erythropalaceae	Erythropalum scandens				DQ110270
	Santalaceae	Hemi	Nestronia umbellula	DQ110152		DQ110348	DQ110281		Maburea trinervis			DQ110345	DQ110279
	Loranthaceae	Hemi	Dendrophthoe pentandra	EU280999	EU281073	DQ110337	DQ110268		Heisteria ovata	DQ110148			DQ110273
	Schoepfiaceae	Hemi	Schoepfia sp. JKP4OCT96	EU280991	EU281066	EU281119			Heisteria parvifolia	GU351032		GU351220
