# Supplementary material for: Parasitic plants have increased rates of molecular evolution across all three genomes
Source: BMC Evol Biol. 2013 Jun 19;13:126. doi: 10.1186/1471-2148-13-126 (PMC3694452; doi:10.1186/1471-2148-13-126)
Supplement: Additional file 3: Table S3 — Chloroplast comparisons.Details of comparisons between parasitic plants and their nonparasitic relatives. For each comparison (Comp.), we list the parasitic species and non-parasitic species included, with the GenBank accession numbers for sequences used in this analysis. We also list the parasitic mode for the parasitic species, whether Holoparasitic (Holo, for nonautotrophic species) or Hemiparasitic (Hemi, for species capable of photosynthesis). Note that some taxa include sequences from congeneric species. [file 1471-2148-13-126-S3.xlsx]

## Sheet: Sheet1
Comp.	Mode	Parasites	Species	16s (rrn16)	Matk	rBCL	Non-Parasites	Species	16s (rrn16)	Matk	rBCL
1	Holo	Apodanthaceae	Pilostyles coccoidea	EU512422			Malvaceae	Gossypium hirsutum	NC_007944	NC_007944	NC_007944
			Pilostyles hamiltonii	EU512418				Hibiscus rosa-sinensis	HM753611	AY321160	AY082359
			Pilostyles thurberi	U67741				Theobroma cacao	HQ244500	HQ244500	HQ244500
2	Holo	Cytinaceae	Cytinus ruber	U47845			Thymelaeaceae	Gonystylus bancanus	EU849490	EU849490	EU849490
3	Holo	Rafflesiaceae	Rafflesia keithii	HM803257			Euphorbiaceae	Euphorbia pulcherrima	L37579		JN249377
			Rafflesia micropylora	HM803260				Ricinis communis	JF937588	JF937588	NC_016736
			Rafflesia pricei	HM803256			Passifloraceae	Malesherbia linearifolia	HQ664611	EF135562	DQ123402
			Rafflesia tuan-mudae	HM803262				Passiflora biflora	EU017103	EU017067	GU135279
4	Holo	Cynomoriaceae	Cynomorium coccineum	U67743			Hamamelidaceae	Hamamelis japonica	EF207445	AF248617	AY263940
			Cynomorium songaricum	FJ895890			Peridiscaceae	Peridiscus lucidus	EF207453	DQ411570	AY380356
5	Hemi	Krameriaceae	Krameria ixine		EU604050	EU644679	Zygophyllaceae	Guaiacum sanctum		FJ670057	AJ131770
			Krameria lanceolata	HQ664561	FJ670058	Y15032		Larrea cuneifolia		AF542602	AF200471
6	Holo	Mitrastemonaceae	Mitrastema yamamotoi	U67742			Ericaceae	Vaccinium corymbosum	DQ445003	AF419706
7	Holo	Boraginaceae	Pholisma arenarium		DQ197226	AJ428894	Boraginaceae	Ehretia anacua		DQ197228	EU599833
8	Holo	Orobanchaceae	Boschniakia hookeri		AF051979	AY582175	Plantaginaceae	Antirrhinum majus	GQ997041	AF051978	L11688
	Hemi		Castilleja linariifolia		AF051981	AF026823		Aragoa abietina			AJ459242
	Holo		Cistanche phelypaea		AF056149	AY849862		Digitalis purpurea		JN894393	L01902
	Holo		Epifagus virginiana	M81884	M81884	NC_001568		Globularia cordifolia		AJ429343	AF124558
	Holo		Orobanche fasciculata		AF051994	U73970		Linaria vulgaris		JF694194	HQ590160
	Hemi		Bartsia alpina		AY849600	AF190903		Plantago major		EU749326	HM850266
	Hemi		Pedicularis foliosa		AF489959	AF026836		Veronica agrestis		JN893993	HM850446
9	Holo	Convolvulaceae	Cuscuta campestris	AJ401353		EU330268	Convolvulaceae	Convolvulus assyricus			AY100995
	Holo		Cuscuta epithymum			AY558866		Ipomoea alba		JQ587690	AY100963
	Holo		Cuscuta europaea	AJ401354	EU330282	EU330277		Ipomoea batatas		AJ429355	AY100962
	Hemi		Cuscuta exaltata	NC_009963	NC_009963	NC_009963		Ipomoea coccinea			AY167978
	Holo		Cuscuta gronovii	NC_009765		NC_009765		Ipomoea dumosa		JQ587294	JQ591154
	Holo		Cuscuta japonica		EU330283	AY101061		Ipomoea nil		GQ434278	GQ436722
	Holo		Cuscuta obtusiflora	NC_009949		NC_009949		Ipomoea pes-tigridis			AY100978
	Hemi		Cuscuta reflexa	NC_009766	NC_009766	NC_009766		Ipomoea pterodes		JQ587300	JQ591157
	Holo		Cuscuta sandwichiana			AY101057		Ipomoea purpurea	NC_009808	NC_009808	X60663
10	Hemi	Lauraceae	Cassytha ciliolata		AJ247152		Lauraceae	Cinnamomum brenesii		JQ589827	JQ594816
			Cassytha filiformis		GU117739	JQ933256		Cinnamomum camphora	HQ664631	AJ247154	L12641
			Cassytha melantha		AJ627920			Cinnamomum chavarrianum		AJ247155
			Cassytha pubescens		AJ627921			Cinnamomum verum		AJ247157	JX414039
11	Holo	Hydnoraceae	Hydnora africana	U67745			Aristolochiaceae	Saruma henryi	DQ532033	DQ532033	L12664
12	Hemi	Santalaceae	Nestronia umbellula		EF584626	EF584601	Strombosiaceae	Scorodocarpus borneensis		DQ790195	DQ790159
	Hemi	Olacaceae	Olax emirnensis		DQ790173	DQ790136		Strombosia pustulata		DQ790194	DQ790158
